# Supplementary material for: The ABCB Multidrug Resistance Proteins Do Not Contribute to Ivermectin Detoxification in the Colorado Potato Beetle, Leptinotarsa decemlineata (Say)
Source: Insects. 2020 Feb 20;11(2):135. doi: 10.3390/insects11020135 (PMC7074147; doi:10.3390/insects11020135)
Supplement: Supplementary file 1 [file insects-11-00135-s001.zip]

Archive with 4 entries (4 files):
- Figure S1.tif
- Table S1.xls
- Table S2.xls
- Table S3.xls
