# Supplementary material for: The ABCB Multidrug Resistance Proteins Do Not Contribute to Ivermectin Detoxification in the Colorado Potato Beetle, Leptinotarsa decemlineata (Say)
Source: Insects. 2020 Feb 20;11(2):135. doi: 10.3390/insects11020135 (PMC7074147; doi:10.3390/insects11020135)
Supplement: Supplementary file 1 [file insects-11-00135-s001.zip › Table S1.xls]

## Sheet: Sheet1
Midgut
Gene	Cq Mean	SD	SEM
L8e	18.7831	0.296162	0.170989
LedMDR1	23.6729	0.376804	0.217548
LedMDR2	31.0787	1.19508	0.689979
LedMDR3	-	-	-
Head
Gene	Cq Mean	SD	SEM
L8e	18.7794	0.791086	0.456734
LedMDR1	29.0176	0.202187	0.116733
LedMDR2	22.0169	0.148384	0.0856693
LedMDR3	36.9811	0.853075	0.492523
Malpighian Tubules
Gene	Cq Mean	SD	SEM
L8e	18.6167	0.243373	0.140512
LedMDR1	28.7706	0.827717	0.477883
LedMDR2	30.4268	2.68879	1.55237
LedMDR3	36.1104	0.237019	0.167598
