# Supplementary material for: The ABCB Multidrug Resistance Proteins Do Not Contribute to Ivermectin Detoxification in the Colorado Potato Beetle, Leptinotarsa decemlineata (Say)
Source: Insects. 2020 Feb 20;11(2):135. doi: 10.3390/insects11020135 (PMC7074147; doi:10.3390/insects11020135)
Supplement: Supplementary file 1 [file insects-11-00135-s001.zip › Table S2.xls]

## Sheet: Sheet1
Potato
Gene	Cq Mean	SD	SEM
L8e	17.6932	0.750422	0.306359
LedMDR1	23.5822	1.0167	0.415066
LedMDR2	23.7466	1.46356	0.597496
Bacteria Only
Gene	Cq Mean	SD	SEM
L8e	17.1619	0.218955	0.0893879
LedMDR1	22.1642	0.400679	0.163577
LedMDR2	23.4462	0.351685	0.143575
GFP dsRNA
Gene	Cq Mean	SD	SEM
L8e	17.358	0.503622	0.205603
LedMDR1	22.7675	0.566537	0.231288
LedMDR2	23.779	0.864472	0.352919
LedMDR1 dsRNA
Gene	Cq Mean	SD	SEM
L8e	17.9784	0.54563	0.222753
LedMDR1	27.1699	0.867937	0.354334
LedMDR2 dsRNA
Gene	Cq Mean	SD	SEM
L8e	17.2822	0.240398	0.0981422
LedMDR2	27.8147	0.596889	0.243679
