# Supplementary material for: The ABCB Multidrug Resistance Proteins Do Not Contribute to Ivermectin Detoxification in the Colorado Potato Beetle, Leptinotarsa decemlineata (Say)
Source: Insects. 2020 Feb 20;11(2):135. doi: 10.3390/insects11020135 (PMC7074147; doi:10.3390/insects11020135)
Supplement: Supplementary file 1 [file insects-11-00135-s001.zip › Table S3.xls]

## Sheet: S1 Table
	Survival (days after treatment)
Dose	1	2	3	4	5	6	7
Control	10/10	10/10	10/10	10/10	10/10	10/10	10/10
100 ppm	0/10	0/10	0/10	0/10	0/10	0/10	0/10
50 ppm	6/10	1/10	0/10	0/10	0/10	0/10	0/10
25 ppm	8/10	6/10	5/10	3/10	3/10	3/10	2/10
12.5 ppm	10/10	10/10	9/10	9/10	9/10	9/10	9/10
6.25 ppm	10/10	10/10	10/10	10/10	10/10	10/10	10/10
3.13 ppm	10/10	10/10	10/10	10/10	10/10	10/10	10/10
1.56 ppm	10/10	10/10	10/10	10/10	10/10	10/10	10/10
0.78 ppm	10/10	10/10	10/10	10/10	10/10	10/10	10/10
